# Supplementary material for: Newly discovered Synechococcus sp. PCC 11901 is a robust cyanobacterial strain for high biomass production
Source: Commun Biol. 2020 May 7;3:215. doi: 10.1038/s42003-020-0910-8 (PMC7205611; doi:10.1038/s42003-020-0910-8)
Supplement: Supplementary file 3 — Supplementary Data 1 [file 42003_2020_910_MOESM3_ESM.xlsx]

## Sheet: S1 Table
	0.04% CO2		1% CO2
Temp. (°C)	38		30	34		38			41		43
Light intensity (μmol photons·m−2·s−1)	100	300	300	300	500	300	500	660*	300	500	100	300
PCC 11901	3.35 ± 0.12	3.85 ± 0.12	3.53 ± 0.03	2.92 ± 0.07	3.02 ± 0.04	2.46 ± 0.02	2.33 ± 0.02	2.14 ± 0.06	2.62 ± 0.07	2.80 ± 0.08	3.32 ± 0.16	2.69 ± 0.06
PCC 7002	3.59 ± 0.12	3.96 ± 0.22	3.19 ± 0.01	n/a	n/a	2.46 ± 0.09	2.27 ± 0.01	2.29 ± 0.13	2.55 ± 0.13	2.83 ± 0.16	n/a	n/a
UTEX 2973	3.65 ± 0.32	3.05 ± 0.05	3.33 ± 0.02	n/a	n/a	2.08 ± 0.06	2.02 ± 0.01	2.02 ± 0.04	2.15 ± 0.05	1.93 ± 0.04	n/a	n/a		Bonferroni correction:		0.0167
		H0:	11901=7002=2973											Groups significantly differ when p<0.0167
		If F>Fcrit and p<0.05 we reject the null hypothesis, meaning at least one strain is different
41°C 300 µE (60R;30G;15B) 1%				Anova: Single Factor								t-Test: Two-Sample Assuming Unequal Variances				t-Test: Two-Sample Assuming Unequal Variances				t-Test: Two-Sample Assuming Unequal Variances
11901	7002	2973
2.66673	2.70993	2.1745		SUMMARY									11901	7002			11901	2973			7002	2973
2.54005	2.49536	2.09741		Groups	Count	Sum	Average	Variance				Mean	2.61615	2.55323		Mean	2.61615	2.15083		Mean	2.55323	2.15083
2.64168	2.45442	2.18059		11901	3	7.84846	2.61615	0.00450072				Variance	0.00450072	0.0188338		Variance	0.00450072	0.00214988		Variance	0.0188338	0.00214988
				7002	3	7.6597	2.55323	0.0188338				Observations	3	3		Observations	3	3		Observations	3	3
				2973	3	6.45249	2.15083	0.00214988				Hypothesized Mean Difference	0			Hypothesized Mean Difference	0			Hypothesized Mean Difference	0
												df	3			df	4			df	2
												t Stat	0.713428			t Stat	9.88291			t Stat	4.81151
				ANOVA								P(T<=t) one-tail	0.263536			P(T<=t) one-tail	0.000294107			P(T<=t) one-tail	0.020292
				Source of Variation	SS	df	MS	F	P-value	F crit		t Critical one-tail	2.35336			t Critical one-tail	2.13185			t Critical one-tail	2.91999
				Between Groups	0.382413	2	0.191206	22.5087	0.00162667	5.14325		P(T<=t) two-tail	0.527072			P(T<=t) two-tail	0.000588213			P(T<=t) two-tail	0.0405839
				Within Groups	0.0509687	6	0.00849479					t Critical two-tail	3.18245			t Critical two-tail	2.77645			t Critical two-tail	4.30265
				Total	0.433382	8
41°C 500 µE (72R;36G;18B) 1%				Anova: Single Factor								t-Test: Two-Sample Assuming Unequal Variances				t-Test: Two-Sample Assuming Unequal Variances				t-Test: Two-Sample Assuming Unequal Variances
11901	7002	2973
2.74474	2.67649	1.95289		SUMMARY									11901	7002			11901	2973			7002	2973
2.76375	2.82343	1.95544		Groups	Count	Sum	Average	Variance				Mean	2.80207	2.83033		Mean	2.80207	1.93122		Mean	2.83033	1.93122
2.89773	2.99107	1.88532		11901	3	8.40622	2.80207	0.00695292				Variance	0.00695292	0.0247755		Variance	0.00695292	0.00158161		Variance	0.0247755	0.00158161
				7002	3	8.49099	2.83033	0.0247755				Observations	3	3		Observations	3	3		Observations	3	3
				2973	3	5.79365	1.93122	0.00158161				Hypothesized Mean Difference	0			Hypothesized Mean Difference	0			Hypothesized Mean Difference	0
												df	3			df	3			df	2
												t Stat	-0.274761			t Stat	16.3275			t Stat	9.5924
				ANOVA								P(T<=t) one-tail	0.400668			P(T<=t) one-tail	0.000249948			P(T<=t) one-tail	0.00534694
				Source of Variation	SS	df	MS	F	P-value	F crit		t Critical one-tail	2.35336			t Critical one-tail	2.35336			t Critical one-tail	2.91999
				Between Groups	1.5676	2	0.783802	70.5915	6.77455e-05	5.14325		P(T<=t) two-tail	0.801335			P(T<=t) two-tail	0.000499896			P(T<=t) two-tail	0.0106939
				Within Groups	0.0666201	6	0.0111034					t Critical two-tail	3.18245			t Critical two-tail	3.18245			t Critical two-tail	4.30265				Doubling time difference
																								Growth conditions	ANOVA (3 strains)	two-tailed t-Test
				Total	1.63423	8																				11901 vs. 7002	11901 vs. 2973	7002 vs. 2973
																								41°C, 300 μmol photons·m−2·s−1, 1%	at least 1 strain is different	no significant difference	significantly different	no significant difference
																								41°C, 500 μmol photons·m−2·s−1, 1%	at least 1 strain is different	no significant difference	significantly different	significantly different
38°C 300 µE (60R;30G;15B) 1%				Anova: Single Factor								t-Test: Two-Sample Assuming Unequal Variances				t-Test: Two-Sample Assuming Unequal Variances				t-Test: Two-Sample Assuming Unequal Variances				38°C, 300 μmol photons·m−2·s−1, 1%	at least 1 strain is different	no significant difference	significantly different	significantly different
11901	7002	2973																						38°C, 500 μmol photons·m−2·s−1, 1%	at least 1 strain is different	significantly different	significantly different	significantly different
2.4834	2.40562	2.14904		SUMMARY									11901	7002			11901	2973			7002	2973		38°C, 660 μmol photons·m−2·s−1, 1%	at least 1 strain is different	no significant difference	no significant difference	no significant difference
2.44988	2.40576	2.0512		Groups	Count	Sum	Average	Variance				Mean	2.46423	2.45832		Mean	2.46423	2.0795		Mean	2.45832	2.0795		30°C, 300 μmol photons·m−2·s−1, 1%	at least 1 strain is different	significantly different	significantly different	significantly different
2.45942	2.56359	2.03827		11901	3	7.39269	2.46423	0.000298262				Variance	0.000298262	0.0083101		Variance	0.000298262	0.00366826		Variance	0.0083101	0.00366826		38°C, 100 μmol photons·m−2·s−1, air	no significant difference	no significant difference	no significant difference	no significant difference
				7002	3	7.37497	2.45832	0.0083101				Observations	3	3		Observations	3	3		Observations	3	3		38°C, 300 μmol photons·m−2·s−1, air	at least 1 strain is different	no significant difference	significantly different	significantly different
				2973	3	6.2385	2.0795	0.00366826				Hypothesized Mean Difference	0			Hypothesized Mean Difference	0			Hypothesized Mean Difference	0
												df	2			df	2			df	3
												t Stat	0.110299			t Stat	10.5806			t Stat	5.99511
				ANOVA								P(T<=t) one-tail	0.461122			P(T<=t) one-tail	0.00440731			P(T<=t) one-tail	0.00464701
				Source of Variation	SS	df	MS	F	P-value	F crit		t Critical one-tail	2.91999			t Critical one-tail	2.91999			t Critical one-tail	2.35336
				Between Groups	0.291558	2	0.145779	35.6236	0.000468604	5.14325		P(T<=t) two-tail	0.922243			P(T<=t) two-tail	0.00881462			P(T<=t) two-tail	0.00929403
				Within Groups	0.0245532	6	0.00409221					t Critical two-tail	4.30265			t Critical two-tail	4.30265			t Critical two-tail	3.18245
				Total	0.316111	8
38°C 500 µE (72R;36G;18B) 1%				Anova: Single Factor								t-Test: Two-Sample Assuming Unequal Variances				t-Test: Two-Sample Assuming Unequal Variances				t-Test: Two-Sample Assuming Unequal Variances
11901	7002	2973
2.33644	2.26936	2.01221		SUMMARY									11901	7002			11901	2973			7002	2973
2.33941	2.25597	2.03411		Groups	Count	Sum	Average	Variance				Mean	2.32931	2.26561		Mean	2.32931	2.01861		Mean	2.26561	2.01861
2.31207	2.2715	2.0095		11901	3	6.98792	2.32931	0.000225069				Variance	0.000225069	7.08147e-05		Variance	0.000225069	0.000182149		Variance	7.08147e-05	0.000182149
				7002	3	6.79684	2.26561	7.08147e-05				Observations	3	3		Observations	3	3		Observations	3	3
				2973	3	6.05582	2.01861	0.000182149				Hypothesized Mean Difference	0			Hypothesized Mean Difference	0			Hypothesized Mean Difference	0
												df	3			df	4			df	3
												t Stat	6.41347			t Stat	26.6677			t Stat	26.899
				ANOVA								P(T<=t) one-tail	0.00384061			P(T<=t) one-tail	5.87652e-06			P(T<=t) one-tail	5.63734e-05
				Source of Variation	SS	df	MS	F	P-value	F crit		t Critical one-tail	2.35336			t Critical one-tail	2.13185			t Critical one-tail	2.35336
				Between Groups	0.161601	2	0.0808006	507.082	2.03443e-07	5.14325		P(T<=t) two-tail	0.00768122			P(T<=t) two-tail	1.1753e-05			P(T<=t) two-tail	0.000112747
				Within Groups	0.000956066	6	0.000159344					t Critical two-tail	3.18245			t Critical two-tail	2.77645			t Critical two-tail	3.18245
				Total	0.162557	8
38°C 660 µE (100R;0G;100B) 1%				Anova: Single Factor								t-Test: Two-Sample Assuming Unequal Variances				t-Test: Two-Sample Assuming Unequal Variances				t-Test: Two-Sample Assuming Unequal Variances
11901	7002	2973
2.21171	2.44511	1.98601		SUMMARY									11901	7002			11901	2973			7002	2973
2.09011	2.22166	2.07001		Groups	Count	Sum	Average	Variance				Mean	2.14196	2.29413		Mean	2.14196	2.02498		Mean	2.29413	2.02498
2.12407	2.2156	2.01893		11901	3	6.42589	2.14196	0.00393695				Variance	0.00393695	0.0171068		Variance	0.00393695	0.0017912		Variance	0.0171068	0.0017912
				7002	3	6.88238	2.29413	0.0171068				Observations	3	3		Observations	3	3		Observations	3	3
				2973	3	6.07495	2.02498	0.0017912				Hypothesized Mean Difference	0			Hypothesized Mean Difference	0			Hypothesized Mean Difference	0
												df	3			df	4			df	2
												t Stat	-1.81681			t Stat	2.67712			t Stat	3.39108
				ANOVA								P(T<=t) one-tail	0.0834258			P(T<=t) one-tail	0.027697			P(T<=t) one-tail	0.0385227
				Source of Variation	SS	df	MS	F	P-value	F crit		t Critical one-tail	2.35336			t Critical one-tail	2.13185			t Critical one-tail	2.91999
				Between Groups	0.109277	2	0.0546384	7.17825	0.0256061	5.14325		P(T<=t) two-tail	0.166852			P(T<=t) two-tail	0.055394			P(T<=t) two-tail	0.0770454
				Within Groups	0.04567	6	0.00761166					t Critical two-tail	3.18245			t Critical two-tail	2.77645			t Critical two-tail	4.30265
				Total	0.154947	8
30°C 300 µE (60R;30G;15B) 1%				Anova: Single Factor								t-Test: Two-Sample Assuming Unequal Variances				t-Test: Two-Sample Assuming Unequal Variances				t-Test: Two-Sample Assuming Unequal Variances
11901	7002	2973
3.51257	3.18936	3.35373		SUMMARY									11901	7002			11901	2973			7002	2973
3.50505	3.20723	3.30653		Groups	Count	Sum	Average	Variance				Mean	3.52381	3.19185		Mean	3.52381	3.33125		Mean	3.19185	3.33125
3.5538	3.17897	3.3335		11901	3	10.5714	3.52381	0.000688794				Variance	0.000688794	0.00020434		Variance	0.000688794	0.000560857		Variance	0.00020434	0.000560857
				7002	3	9.57555	3.19185	0.00020434				Observations	3	3		Observations	3	3		Observations	3	3
				2973	3	9.99376	3.33125	0.000560857				Hypothesized Mean Difference	0			Hypothesized Mean Difference	0			Hypothesized Mean Difference	0
												df	3			df	4			df	3
												t Stat	19.239			t Stat	9.43448			t Stat	-8.72862
				ANOVA								P(T<=t) one-tail	0.000153349			P(T<=t) one-tail	0.000351887			P(T<=t) one-tail	0.0015829
				Source of Variation	SS	df	MS	F	P-value	F crit		t Critical one-tail	2.35336			t Critical one-tail	2.13185			t Critical one-tail	2.35336
				Between Groups	0.166705	2	0.0833526	171.98	5.03961e-06	5.14325		P(T<=t) two-tail	0.000306699			P(T<=t) two-tail	0.000703773			P(T<=t) two-tail	0.0031658
				Within Groups	0.00290798	6	0.000484664					t Critical two-tail	3.18245			t Critical two-tail	2.77645			t Critical two-tail	3.18245
				Total	0.169613	8
38°C 100 µE air				Anova: Single Factor								t-Test: Two-Sample Assuming Unequal Variances				t-Test: Two-Sample Assuming Unequal Variances				t-Test: Two-Sample Assuming Unequal Variances
11901	7002	2973
3.28224	3.71851	3.71533		SUMMARY									11901	7002			11901	2973			7002	2973
3.49581	3.50211	3.94047		Groups	Count	Sum	Average	Variance				Mean	3.35505	3.58595		Mean	3.35505	3.65027		Mean	3.58595	3.65027
3.28709	3.53722	3.29501		11901	3	10.0651	3.35505	0.0148657				Variance	0.0148657	0.013487		Variance	0.0148657	0.107328		Variance	0.013487	0.107328
				7002	3	10.7578	3.58595	0.013487				Observations	3	3		Observations	3	3		Observations	3	3
				2973	3	10.9508	3.65027	0.107328				Hypothesized Mean Difference	0			Hypothesized Mean Difference	0			Hypothesized Mean Difference	0
												df	4			df	3			df	2
												t Stat	-2.37512			t Stat	-1.4628			t Stat	-0.320529
				ANOVA								P(T<=t) one-tail	0.0381968			P(T<=t) one-tail	0.119852			P(T<=t) one-tail	0.389479
				Source of Variation	SS	df	MS	F	P-value	F crit		t Critical one-tail	2.13185			t Critical one-tail	2.35336			t Critical one-tail	2.91999
				Between Groups	0.144609	2	0.0723044	1.5987	0.277625	5.14325		P(T<=t) two-tail	0.0763935			P(T<=t) two-tail	0.239705			P(T<=t) two-tail	0.778958
				Within Groups	0.271362	6	0.045227					t Critical two-tail	2.77645			t Critical two-tail	3.18245			t Critical two-tail	4.30265
				Total	0.415971	8
38°C 300 µE air				Anova: Single Factor								t-Test: Two-Sample Assuming Unequal Variances				t-Test: Two-Sample Assuming Unequal Variances				t-Test: Two-Sample Assuming Unequal Variances
11901	7002	2973
3.93303	3.71579	3.0667		SUMMARY									11901	7002			11901	2973			7002	2973
3.71767	4.05627	2.99782		Groups	Count	Sum	Average	Variance				Mean	3.85529	3.96177		Mean	3.85529	3.05232		Mean	3.96177	3.05232
3.91518	4.11326	3.09243		11901	3	11.5659	3.85529	0.0142849				Variance	0.0142849	0.0461934		Variance	0.0142849	0.00239326		Variance	0.0461934	0.00239326
				7002	3	11.8853	3.96177	0.0461934				Observations	3	3		Observations	3	3		Observations	3	3
				2973	3	9.15695	3.05232	0.00239326				Hypothesized Mean Difference	0			Hypothesized Mean Difference	0			Hypothesized Mean Difference	0
												df	3			df	3			df	2
												t Stat	-0.749919			t Stat	10.7694			t Stat	7.14633
				ANOVA								P(T<=t) one-tail	0.253879			P(T<=t) one-tail	0.000856154			P(T<=t) one-tail	0.00951198
				Source of Variation	SS	df	MS	F	P-value	F crit		t Critical one-tail	2.35336			t Critical one-tail	2.35336			t Critical one-tail	2.91999
				Between Groups	1.48322	2	0.74161	35.3869	0.000477326	5.14325		P(T<=t) two-tail	0.507757			P(T<=t) two-tail	0.00171231			P(T<=t) two-tail	0.019024
				Within Groups	0.125743	6	0.0209572					t Critical two-tail	3.18245			t Critical two-tail	3.18245			t Critical two-tail	4.30265
				Total	1.60896	8

## Sheet: Salinity 0-2.5%
	%	0	1	1.8	2.5							%	0	1	1.8	2.5
	growth rate	0.24749	0.255706	0.279112	0.231477							doubling time	2.80071	2.71072	2.4834	2.99445
		0.249898	0.24695	0.282931	0.229469								2.77372	2.80683	2.44988	3.02066										ANOVA	0-2.5%	at least 1 condition is different
		0.262898	0.259993	0.281834	0.240035								2.63656	2.66603	2.45942	2.8877										two -tailed t-Test	0% vs. 1%	no significant difference
																											0% vs. 1.8%	no significant difference
																											0% vs. 2.5%	no significant difference
	Anova: Single Factor							6																			1% vs. 1.8%	no significant difference
																											1% vs. 2.5%	no significant difference
	SUMMARY																										1.8% vs.2.5%	significantly different
	Groups	Count	Sum	Average	Variance			H0:	0=1=1.8=2.5=5=7.5=10
	0	3	0.760286	0.253429	6.87052e-05			If F>Fcrit and p<0.05 we reject the null hypothesis, meaning at least one condition is different
	1	3	0.762648	0.254216	4.41926e-05
	1.8	3	0.843878	0.281293	3.86561e-06
	2.5	3	0.700981	0.23366	3.14823e-05
	ANOVA
	Source of Variation	SS	df	MS	F	P-value	F crit
	Between Groups	0.00344423	3	0.00114808	30.9777	9.39925e-05	4.06618
	Within Groups	0.000296491	8	3.70614e-05								Bonferroni correction:		0.00833333
	Total	0.00374072	11									Groups significantly differ when p<0.002381
	t-Test: Two-Sample Assuming Unequal Variances				t-Test: Two-Sample Assuming Unequal Variances				t-Test: Two-Sample Assuming Unequal Variances				t-Test: Two-Sample Assuming Unequal Variances				t-Test: Two-Sample Assuming Unequal Variances				t-Test: Two-Sample Assuming Unequal Variances
		0	1			0	1.8			0	2.5			1	1.8			1	2.5			1.8	2.5
	Mean	0.253429	0.254216		Mean	0.253429	0.281293		Mean	0.253429	0.23366		Mean	0.254216	0.281293		Mean	0.254216	0.23366		Mean	0.281293	0.23366
	Variance	6.87052e-05	4.41926e-05		Variance	6.87052e-05	3.86561e-06		Variance	6.87052e-05	3.14823e-05		Variance	4.41926e-05	3.86561e-06		Variance	4.41926e-05	3.14823e-05		Variance	3.86561e-06	3.14823e-05
	Observations	3	3		Observations	3	3		Observations	3	3		Observations	3	3		Observations	3	3		Observations	3	3
	Hypothesized Mean Difference	0			Hypothesized Mean Difference	0			Hypothesized Mean Difference	0			Hypothesized Mean Difference	0			Hypothesized Mean Difference	0			Hypothesized Mean Difference	0
	df	4			df	2			df	4			df	2			df	4			df	2
	t Stat	-0.128362			t Stat	-5.66528			t Stat	3.42077			t Stat	-6.76501			t Stat	4.09278			t Stat	13.8765
	P(T<=t) one-tail	0.452029			P(T<=t) one-tail	0.0148863			P(T<=t) one-tail	0.0133806			P(T<=t) one-tail	0.0105798			P(T<=t) one-tail	0.00747052			P(T<=t) one-tail	0.00257658
	t Critical one-tail	2.13185			t Critical one-tail	2.91999			t Critical one-tail	2.13185			t Critical one-tail	2.91999			t Critical one-tail	2.13185			t Critical one-tail	2.91999
	P(T<=t) two-tail	0.904057			P(T<=t) two-tail	0.0297727			P(T<=t) two-tail	0.0267612			P(T<=t) two-tail	0.0211595			P(T<=t) two-tail	0.014941			P(T<=t) two-tail	0.00515316
	t Critical two-tail	2.77645			t Critical two-tail	4.30265			t Critical two-tail	2.77645			t Critical two-tail	4.30265			t Critical two-tail	2.77645			t Critical two-tail	4.30265
	0	1		0 vs. 1								1	1.8		1 vs. 1.8
	0.24749	0.255706		Anova: Single Factor								0.255706	0.279112		Anova: Single Factor
	0.249898	0.24695										0.24695	0.282931
	0.262898	0.259993		SUMMARY								0.259993	0.281834		SUMMARY
				Groups	Count	Sum	Average	Variance							Groups	Count	Sum	Average	Variance
				0	3	0.760286	0.253429	6.87052e-05							1	3	0.762648	0.254216	4.41926e-05
				1	3	0.762648	0.254216	4.41926e-05							1.8	3	0.843878	0.281293	3.86561e-06
				ANOVA											ANOVA
				Source of Variation	SS	df	MS	F	P-value	F crit					Source of Variation	SS	df	MS	F	P-value	F crit
				Between Groups	9.301e-07	1	9.301e-07	0.0164769	0.904057	7.70865					Between Groups	0.0010997	1	0.0010997	45.7654	0.0024907	7.70865
				Within Groups	0.000225796	4	5.64489e-05								Within Groups	9.61164e-05	4	2.40291e-05
				Total	0.000226726	5									Total	0.00119582	5
	0	1.8		0 vs. 1.8								1	2.5		1 vs. 2.5
	0.24749	0.279112		Anova: Single Factor								0.255706	0.231477		Anova: Single Factor
	0.249898	0.282931										0.24695	0.229469
	0.262898	0.281834		SUMMARY								0.259993	0.240035		SUMMARY
				Groups	Count	Sum	Average	Variance							Groups	Count	Sum	Average	Variance
				0	3	0.760286	0.253429	6.87052e-05							1	3	0.762648	0.254216	4.41926e-05
				1.8	3	0.843878	0.281293	3.86561e-06							2.5	3	0.700981	0.23366	3.14823e-05
				ANOVA											ANOVA
				Source of Variation	SS	df	MS	F	P-value	F crit					Source of Variation	SS	df	MS	F	P-value	F crit
				Between Groups	0.00116459	1	0.00116459	32.0954	0.00478676	7.70865					Between Groups	0.00063381	1	0.00063381	16.7509	0.014941	7.70865
				Within Groups	0.000145142	4	3.62854e-05								Within Groups	0.00015135	4	3.78374e-05
				Total	0.00130974	5									Total	0.00078516	5
	0	2.5		0 vs. 2.5								1.8	2.5		1.8 vs. 2.5
	0.24749	0.231477		Anova: Single Factor								0.279112	0.231477		Anova: Single Factor
	0.249898	0.229469										0.282931	0.229469
	0.262898	0.240035		SUMMARY								0.281834	0.240035		SUMMARY
				Groups	Count	Sum	Average	Variance							Groups	Count	Sum	Average	Variance
				0	3	0.760286	0.253429	6.87052e-05							1.8	3	0.843878	0.281293	3.86561e-06
				2.5	3	0.700981	0.23366	3.14823e-05							2.5	3	0.700981	0.23366	3.14823e-05
				ANOVA											ANOVA
				Source of Variation	SS	df	MS	F	P-value	F crit					Source of Variation	SS	df	MS	F	P-value	F crit
				Between Groups	0.000586181	1	0.000586181	11.7017	0.0267612	7.70865					Between Groups	0.00340324	1	0.00340324	192.557	0.000156367	7.70865
				Within Groups	0.000200375	4	5.00937e-05								Within Groups	7.06958e-05	4	1.76739e-05
				Total	0.000786556	5									Total	0.00347394	5
%	0	1	1.8
growth rate	0.24749	0.255706	0.279112
	0.249898	0.24695	0.282931
	0.262898	0.259993	0.281834
Anova: Single Factor
SUMMARY
Groups	Count	Sum	Average	Variance
Column 1	4	0.760286	0.190071	0.0161023
Column 2	4	1.76265	0.440662	0.139078
Column 3	4	2.64388	0.660969	0.576621
ANOVA
Source of Variation	SS	df	MS	F	P-value	F crit
Between Groups	0.444101	2	0.222051	0.910291	0.436479	4.25649
Within Groups	2.1954	9	0.243934
Total	2.6395	11
	0.168252

## Sheet: Salinity 0-10%
	%	0	1	1.8	2.5	5	7.5	10				%	0	1	1.8	2.5	5	7.5	10
	growth rate	0.24749	0.255706	0.279112	0.231477	0.184734	0.123781	0.0793191				doubling time	2.80071	2.71072	2.4834	2.99445	3.75213	5.59977	8.73871
		0.249898	0.24695	0.282931	0.229469	0.190041	0.128217	0.0786354					2.77372	2.80683	2.44988	3.02066	3.64736	5.40604	8.8147											ANOVA	0-10%	at least 1 condition is different
		0.262898	0.259993	0.281834	0.240035	0.199416	0.131315	0.091262					2.63656	2.66603	2.45942	2.8877	3.47589	5.27852	7.59514											two-tailed t-Test	0% vs. 1%	no significant difference
																															0% vs. 1.8%	no significant difference
																															0% vs. 2.5%	no significant difference
	Anova: Single Factor					number of tests:		21																							0% vs. 5%	significantly different
																															0% vs. 7.5%	significantly different
	SUMMARY																														0% vs. 10%	significantly different
	Groups	Count	Sum	Average	Variance			H0:	0=1=1.8=2.5=5=7.5=10																						1% vs. 1.8%	no significant difference
	0	3	0.760286	0.253429	6.87052e-05			If F>Fcrit and p<0.05 we reject the null hypothesis, meaning at least one condition is different																							1% vs. 2.5%	no significant difference
	1	3	0.762648	0.254216	4.41926e-05																										1% vs. 5%	significantly different
	1.8	3	0.843878	0.281293	3.86561e-06																										1% vs. 7.5%	significantly different
	2.5	3	0.700981	0.23366	3.14823e-05																										1% vs. 10%	significantly different
	5	3	0.574191	0.191397	5.52658e-05																										1.8% vs.2.5%	no significant difference
	7.5	3	0.383313	0.127771	1.43369e-05																										1.8% vs.5%	no significant difference
	10	3	0.249217	0.0830722	5.04217e-05																										1.8% vs.7.5%	significantly different
																															1.8% vs.10%	significantly different
																															2.5% vs. 5%	significantly different
	ANOVA											Bonferroni correction:		0.00238095																	2.5% vs. 7.5%	significantly different
	Source of Variation	SS	df	MS	F	P-value	F crit																								2.5% vs. 10%	significantly different
	Between Groups	0.0972315	6	0.0162053	422.845	5.34514e-15	2.84773					Groups significantly differ when p<0.002381																			5% vs. 7.5%	significantly different
	Within Groups	0.00053654	14	3.83243e-05																											5% vs. 10%	significantly different
																															7.5% vs. 10%	no significant difference
	Total	0.097768	20
	t-Test: Two-Sample Assuming Unequal Variances				t-Test: Two-Sample Assuming Unequal Variances				t-Test: Two-Sample Assuming Unequal Variances				t-Test: Two-Sample Assuming Unequal Variances				t-Test: Two-Sample Assuming Unequal Variances				t-Test: Two-Sample Assuming Unequal Variances				t-Test: Two-Sample Assuming Unequal Variances
		0	1			0	1.8			0	2.5			0	5			0	7.5			0	10			1	1.8
	Mean	0.253429	0.254216		Mean	0.253429	0.281293		Mean	0.253429	0.23366		Mean	0.253429	0.191397		Mean	0.253429	0.127771		Mean	0.253429	0.0830722		Mean	0.254216	0.281293
	Variance	6.87052e-05	4.41926e-05		Variance	6.87052e-05	3.86561e-06		Variance	6.87052e-05	3.14823e-05		Variance	6.87052e-05	5.52658e-05		Variance	6.87052e-05	1.43369e-05		Variance	6.87052e-05	5.04217e-05		Variance	4.41926e-05	3.86561e-06
	Observations	3	3		Observations	3	3		Observations	3	3		Observations	3	3		Observations	3	3		Observations	3	3		Observations	3	3
	Hypothesized Mean Difference	0			Hypothesized Mean Difference	0			Hypothesized Mean Difference	0			Hypothesized Mean Difference	0			Hypothesized Mean Difference	0			Hypothesized Mean Difference	0			Hypothesized Mean Difference	0
	df	4			df	2			df	4			df	4			df	3			df	4			df	2
	t Stat	-0.128362			t Stat	-5.66528			t Stat	3.42077			t Stat	9.6497			t Stat	23.8836			t Stat	27.0342			t Stat	-6.76501
	P(T<=t) one-tail	0.452029			P(T<=t) one-tail	0.0148863			P(T<=t) one-tail	0.0133806			P(T<=t) one-tail	0.000322549			P(T<=t) one-tail	8.04279e-05			P(T<=t) one-tail	5.56561e-06			P(T<=t) one-tail	0.0105798
	t Critical one-tail	2.13185			t Critical one-tail	2.91999			t Critical one-tail	2.13185			t Critical one-tail	2.13185			t Critical one-tail	2.35336			t Critical one-tail	2.13185			t Critical one-tail	2.91999
	P(T<=t) two-tail	0.904057			P(T<=t) two-tail	0.0297727			P(T<=t) two-tail	0.0267612			P(T<=t) two-tail	0.000645097			P(T<=t) two-tail	0.000160856			P(T<=t) two-tail	1.11312e-05			P(T<=t) two-tail	0.0211595
	t Critical two-tail	2.77645			t Critical two-tail	4.30265			t Critical two-tail	2.77645			t Critical two-tail	2.77645			t Critical two-tail	3.18245			t Critical two-tail	2.77645			t Critical two-tail	4.30265
	t-Test: Two-Sample Assuming Unequal Variances				t-Test: Two-Sample Assuming Unequal Variances				t-Test: Two-Sample Assuming Unequal Variances				t-Test: Two-Sample Assuming Unequal Variances				t-Test: Two-Sample Assuming Unequal Variances				t-Test: Two-Sample Assuming Unequal Variances				t-Test: Two-Sample Assuming Unequal Variances
		1	2.5			1	5			1	7.5			1	10			1.8	2.5			1.8	5			1.8	7.5
	Mean	0.254216	0.23366		Mean	0.254216	0.191397		Mean	0.254216	0.127771		Mean	0.254216	0.0830722		Mean	0.281293	0.23366		Mean	0.281293	0.191397		Mean	0.281293	0.127771
	Variance	4.41926e-05	3.14823e-05		Variance	4.41926e-05	5.52658e-05		Variance	4.41926e-05	1.43369e-05		Variance	4.41926e-05	5.04217e-05		Variance	3.86561e-06	3.14823e-05		Variance	3.86561e-06	5.52658e-05		Variance	3.86561e-06	1.43369e-05
	Observations	3	3		Observations	3	3		Observations	3	3		Observations	3	3		Observations	3	3		Observations	3	3		Observations	3	3
	Hypothesized Mean Difference	0			Hypothesized Mean Difference	0			Hypothesized Mean Difference	0			Hypothesized Mean Difference	0			Hypothesized Mean Difference	0			Hypothesized Mean Difference	0			Hypothesized Mean Difference	0
	df	4			df	4			df	3			df	4			df	2			df	2			df	3
	t Stat	4.09278			t Stat	10.9102			t Stat	28.6269			t Stat	30.475			t Stat	13.8765			t Stat	20.2483			t Stat	62.3253
	P(T<=t) one-tail	0.00747052			P(T<=t) one-tail	0.00020038			P(T<=t) one-tail	4.67963e-05			P(T<=t) one-tail	3.45331e-06			P(T<=t) one-tail	0.00257658			P(T<=t) one-tail	0.00121508			P(T<=t) one-tail	4.55036e-06
	t Critical one-tail	2.13185			t Critical one-tail	2.13185			t Critical one-tail	2.35336			t Critical one-tail	2.13185			t Critical one-tail	2.91999			t Critical one-tail	2.91999			t Critical one-tail	2.35336
	P(T<=t) two-tail	0.014941			P(T<=t) two-tail	0.00040076			P(T<=t) two-tail	9.35926e-05			P(T<=t) two-tail	6.90662e-06			P(T<=t) two-tail	0.00515316			P(T<=t) two-tail	0.00243016			P(T<=t) two-tail	9.10072e-06
	t Critical two-tail	2.77645			t Critical two-tail	2.77645			t Critical two-tail	3.18245			t Critical two-tail	2.77645			t Critical two-tail	4.30265			t Critical two-tail	4.30265			t Critical two-tail	3.18245
	t-Test: Two-Sample Assuming Unequal Variances				t-Test: Two-Sample Assuming Unequal Variances				t-Test: Two-Sample Assuming Unequal Variances				t-Test: Two-Sample Assuming Unequal Variances				t-Test: Two-Sample Assuming Unequal Variances				t-Test: Two-Sample Assuming Unequal Variances				t-Test: Two-Sample Assuming Unequal Variances
		1.8	10			2.5	5			2.5	7.5			2.5	10			5	7.5			5	10			7.5	10
	Mean	0.281293	0.0830722		Mean	0.23366	0.191397		Mean	0.23366	0.127771		Mean	0.23366	0.0830722		Mean	0.191397	0.127771		Mean	0.191397	0.0830722		Mean	0.127771	0.0830722
	Variance	3.86561e-06	5.04217e-05		Variance	3.14823e-05	5.52658e-05		Variance	3.14823e-05	1.43369e-05		Variance	3.14823e-05	5.04217e-05		Variance	5.52658e-05	1.43369e-05		Variance	5.52658e-05	5.04217e-05		Variance	1.43369e-05	5.04217e-05
	Observations	3	3		Observations	3	3		Observations	3	3		Observations	3	3		Observations	3	3		Observations	3	3		Observations	3	3
	Hypothesized Mean Difference	0			Hypothesized Mean Difference	0			Hypothesized Mean Difference	0			Hypothesized Mean Difference	0			Hypothesized Mean Difference	0			Hypothesized Mean Difference	0			Hypothesized Mean Difference	0
	df	2			df	4			df	4			df	4			df	3			df	4			df	3
	t Stat	46.5972			t Stat	7.85949			t Stat	27.095			t Stat	28.8203			t Stat	13.2093			t Stat	18.2506			t Stat	9.62075
	P(T<=t) one-tail	0.000230118			P(T<=t) one-tail	0.000708058			P(T<=t) one-tail	5.51611e-06			P(T<=t) one-tail	4.31368e-06			P(T<=t) one-tail	0.000468714			P(T<=t) one-tail	2.65077e-05			P(T<=t) one-tail	0.00119172
	t Critical one-tail	2.91999			t Critical one-tail	2.13185			t Critical one-tail	2.13185			t Critical one-tail	2.13185			t Critical one-tail	2.35336			t Critical one-tail	2.13185			t Critical one-tail	2.35336
	P(T<=t) two-tail	0.000460236			P(T<=t) two-tail	0.00141612			P(T<=t) two-tail	1.10322e-05			P(T<=t) two-tail	8.62737e-06			P(T<=t) two-tail	0.000937429			P(T<=t) two-tail	5.30154e-05			P(T<=t) two-tail	0.00238345
	t Critical two-tail	4.30265			t Critical two-tail	2.77645			t Critical two-tail	2.77645			t Critical two-tail	2.77645			t Critical two-tail	3.18245			t Critical two-tail	2.77645			t Critical two-tail	3.18245
